# Supplementary material for: Establishing Height-for-Age Z-Score Growth Reference Curves and Stunting Prevalence in Children and Adolescents in Pakistan
Source: Int J Environ Res Public Health. 2022 Oct 3;19(19):12630. doi: 10.3390/ijerph191912630 (PMC9566739; doi:10.3390/ijerph191912630)
Supplement: Supplementary file 1 [file ijerph-19-12630-s001.zip]

Archive with 1 entries (1 files):
- ijerph-1895453-supplementary.pdf
